# Supplementary material for: Advanced Maternal Age Differentially Affects Embryonic Tissues with the Most Severe Impact on the Developing Brain
Source: Cells. 2022 Dec 24;12(1):76. doi: 10.3390/cells12010076 (PMC9818809; doi:10.3390/cells12010076)
Supplement: Supplementary file 1 [file cells-12-00076-s001.zip]

Archive with 1 entries (1 files):
- cells-2070302-supplementary.pdf
